# Supplementary material for: Pleiotropic Quantitative Trait Loci (QTL) Mining for Regulating Wheat Processing Quality- and Yield-Related Traits
Source: Plants (Basel). 2024 Sep 10;13(18):2545. doi: 10.3390/plants13182545 (PMC11435383; doi:10.3390/plants13182545)
Supplement: Supplementary file 1 [file plants-13-02545-s001.zip]

Archive with 1 entries (1 files):
- plants-3116680-supplementary.xlsx
