# Supplementary material for: Pleiotropic Quantitative Trait Loci (QTL) Mining for Regulating Wheat Processing Quality- and Yield-Related Traits
Source: Plants (Basel). 2024 Sep 10;13(18):2545. doi: 10.3390/plants13182545 (PMC11435383; doi:10.3390/plants13182545)
Supplement: Supplementary file 1 [file plants-13-02545-s001.zip › plants-3116680-supplementary.xlsx]

## Sheet: Table S1
Table S1. The QTL and significant SNPs identified by GWAS for the quality traits.
Trait	QTL	SNP	Chromosome	Position (bp)a	P value	PVE (%)b
Water Absorption	qWA-1B	AX-110581042	1B	637371064	0.000302559	4.44607
	qWA-1D	AX-109952431	1D	438370873	0.00067137	3.92899
	qWA-2A	AX-111129364	2A	735353451	0.000367969	4.3185
	qWA-2D	AX-112290193	2D	83161369	0.000613663	3.98697
	qWA-3A.1	AX-109927445	3A	22574739	0.000434271	4.21082
	qWA-3A.2	AX-108851173	3A	302101106	0.000885475	3.75098
	qWA-3A.3	AX-109924523	3A	324676068	0.000977949	3.6873
	qWA-3A.4	AX-109337059	3A	348122452	0.000861369	3.76869
	qWA-3A.5	AX-108844656	3A	394646940	0.000576555	4.02726
	qWA-3A.6	AX-111231934	3A	418013879	0.000534702	4.07599
	qWA-3B	AX-110418888	3B	785432286	0.000641341	3.9585
	qWA-3D	AX-108907834	3D	28139557	3.16237e-06	7.51119
	qWA-5B.1	AX-111260909	5B	355960368	0.000924042	3.72364
		AX-109302342	5B	357312386	0.000927122	3.7215
	qWA-5B.2	AX-94697975	5B	683342800	0.000399033	4.26579
	qWA-5D	AX-111917292	5D	38931819	0.000445359	4.19446
		AX-109124553	5D	40348441	0.000406634	4.25353
	qWA-6B	AX-110495169	6B	694241181	0.000726629	3.87804
	qWA-6D.1	AX-109821074	6D	15577058	0.000462681	4.1697
	qWA-6D.2	AX-108936564	6D	152266122	0.000579331	4.02416
	qWA-6D.3	AX-109125695	6D	196579975	0.000407812	4.25165
		AX-108855910	6D	198139176	0.000564345	4.04109
	qWA-6D.4	AX-109752826	6D	333490747	0.000665917	3.93425
	qWA-7B	AX-110955130	7B	743303699	0.000913132	3.73125
Wet Gluten Content	qWGC-1B	AX-109435258	1B	42309866	0.000946305	4.25894
	qWGC-3D	AX-111337684	3D	42304664	0.000929497	4.27215
		AX-109421237	3D	42412616	0.000971897	4.23927
	qWGC-4B	AX-109488694	4B	593133272	0.000739193	4.4414
	qWGC-5D	AX-89591395	5D	290069056	0.0002365	5.29301
		AX-110581813	5D	302000445	0.000229408	5.31597
Grain Protein Content	qGPC-4B.1	AX-110404018	4B	526965931	0.000842246	3.26362
		AX-110617743	4B	527116165	0.000842246	3.26362
		AX-111679434	4B	527815800	0.000813248	3.2831
		AX-111542372	4B	527982240	0.000842246	3.26362
		AX-109564075	4B	529675968	0.000842246	3.26362
	qGPC-4B.2	AX-109488694	4B	593133272	0.000245719	3.95591
	qGPC-5B.1	AX-111470663	5B	455533462	0.000790281	3.29904
		AX-86185288	5B	455738909	0.000588765	3.46332
		AX-111218000	5B	455977337	0.000921999	3.21336
	qGPC-5B.2	AX-109520052	5B	605168108	0.000317787	3.81019
		AX-108730808	5B	607190622	0.000403387	3.6756
		AX-109338184	5B	609138849	0.000265226	3.91257
		AX-110016103	5B	610005233	0.000314891	3.81537
		AX-89347054	5B	610293195	0.000104019	4.44713
		AX-110442952	5B	610688452	0.000249893	3.94635
		AX-111052660	5B	610880426	0.000226384	4.00247
		AX-110937447	5B	611936084	0.000398735	3.68214
	qGPC-5B.3	AX-110046102	5B	634454038	0.000472099	3.58713
		AX-110091845	5B	634992395	0.000336913	3.77717
	qGPC-5D	AX-109126728	5D	493459522	0.000548246	3.50325
		AX-111584361	5D	493680450	0.000374581	3.71735
		AX-110613390	5D	497838232	0.000786039	3.30204
	qGPC-6A	AX-110469098	6A	233809045	0.000210417	4.04407
	qGPC-6B	AX-109655924	6B	532268087	0.000885397	3.23585
Dough Stability Time	qDST-1A.1	AX-109383322	1A	29112891	0.000374138	3.23063
		AX-111015470	1A	29787383	9.9196e-05	3.88498
		AX-109864205	1A	30276357	0.000321668	3.30448
		AX-111738110	1A	34876707	0.000179345	3.59155
	qDST-1A.2	AX-95630373	1A	74443548	0.000407521	3.18893
	qDST-1A.3	AX-109848476	1A	500344363	0.000888203	2.81149
		AX-111696669	1A	500871013	0.000776913	2.876
		AX-110483420	1A	501839485	0.000776913	2.876
		AX-108766125	1A	502860219	0.000776913	2.876
		AX-111069267	1A	509030910	0.000520526	3.06985
		AX-110062154	1A	509846859	0.000757762	2.88804
		AX-108881024	1A	510758911	0.000757762	2.88804
	qDST-2A	AX-109384630	2A	758939697	0.000124512	3.77208
	qDST-2D	AX-94458060	2D	33954713	0.000106896	3.84781
	qDST-3B	AX-109946806	3B	560593489	0.00064368	2.96689
	qDST-4A.1	AX-111164022	4A	149657857	0.00016215	3.64132
	qDST-4A.2	AX-109335943	4A	164722729	0.00023079	3.46733
		AX-111082463	4A	164812973	0.000249075	3.42986
		AX-111494122	4A	165409007	0.00023079	3.46733
		AX-111218915	4A	169461200	0.00023079	3.46733
		AX-109522359	4A	171063659	0.000268435	3.39312
		AX-108800004	4A	172952173	0.000225153	3.47949
		AX-109987959	4A	176313163	0.00023079	3.46733
		AX-110954698	4A	178189915	0.000357093	3.2534
	qDST-4A.3	AX-109465075	4A	206684372	0.00023079	3.46733
		AX-111028663	4A	210982112	0.000175296	3.60282
		AX-111215500	4A	223376866	0.00023079	3.46733
		AX-109578468	4A	228290804	0.00023079	3.46733
		AX-109478972	4A	238870410	0.00023079	3.46733
		AX-110971456	4A	241610599	0.000268435	3.39312
		AX-111510741	4A	247692641	0.00023079	3.46733
		AX-109831483	4A	253554130	0.00023079	3.46733
		AX-109490587	4A	263267041	0.00023079	3.46733
	qDST-4A.4	AX-110918783	4A	302811098	0.000234193	3.46013
		AX-109899762	4A	307114322	0.000201361	3.53446
		AX-110632061	4A	310238453	0.00023079	3.46733
	qDST-4A.5	AX-108810926	4A	349919216	0.00023079	3.46733
		AX-109887699	4A	360423850	0.00023079	3.46733
		AX-109557696	4A	363085623	0.00023079	3.46733
		AX-108902677	4A	367657564	0.00023079	3.46733
		AX-109385165	4A	375603552	0.00023079	3.46733
		AX-108734424	4A	375775511	0.00023079	3.46733
		AX-109321866	4A	377184186	0.000249075	3.42986
		AX-111056812	4A	379775825	0.000193354	3.55446
		AX-110086222	4A	389612966	0.00023079	3.46733
		AX-108785895	4A	390776632	0.00023079	3.46733
		AX-111091521	4A	391551250	0.00023079	3.46733
		AX-111047367	4A	402103713	0.000212177	3.5087
		AX-111455414	4A	413663730	0.00023079	3.46733
		AX-110383389	4A	418868157	0.00023079	3.46733
		AX-111039793	4A	423373878	0.00023079	3.46733
	qDST-4A.6	AX-108791065	4A	439005977	0.00023079	3.46733
		AX-111004006	4A	440910199	0.00023079	3.46733
		AX-111139264	4A	446398486	0.00017687	3.59841
		AX-110645577	4A	447791554	0.00023079	3.46733
	qDST-4A.7	AX-109499546	4A	540345002	0.000734158	2.90332
		AX-110736322	4A	540846999	0.000734158	2.90332
		AX-108962808	4A	541338660	0.000734158	2.90332
	qDST-4B	AX-109819152	4B	31117245	0.000590872	3.00835
		AX-109503404	4B	31117803	0.000590872	3.00835
	qDST-4D	AX-108726608	4D	98066048	0.00087257	2.82004
	qDST-5A	AX-109336809	5A	8223137	0.000265339	3.39881
		AX-110529159	5A	10203187	0.00039332	3.20623
	qDST-5D	AX-110978247	5D	34790697	6.80971e-05	4.07255
		AX-89603436	5D	37133842	0.000345806	3.26909
Extension Area	qEA-1A	AX-111015470	1A	29787383	0.000608907	3.09402
	qEA-1B	AX-109376365	1B	666807428	0.000509511	3.18378
	qEA-2D.1	AX-110872666	2D	143234332	0.000189198	3.68778
		AX-108814021	2D	156140885	0.000304568	3.44454
		AX-109455709	2D	160826799	0.000304568	3.44454
		AX-110219513	2D	160838611	0.000495839	3.19751
		AX-108820900	2D	170473270	0.000308252	3.43842
		AX-110977542	2D	175283182	0.000516525	3.17689
	qEA-2D.2	AX-110426295	2D	282918785	0.000625336	3.08063
	qEA-3A	AX-110025534	3A	569664677	0.000389977	3.31899
		AX-111458518	3A	571922769	0.000356739	3.36417
	qEA-3D.1	AX-110928411	3D	37736961	0.000848871	2.92743
	qEA-3D.2	AX-110000775	3D	384658874	0.000799351	2.95749
	qEA-4D	AX-109230716	4D	37812931	0.000592398	3.10784
	qEA-5D	AX-110978247	5D	34790697	0.000692295	3.02954
		AX-89603436	5D	37133842	0.000520302	3.17321
	qEA-6A.1	AX-111041695	6A	148524505	1.5538e-05	4.99308
		AX-110936625	6A	158068188	5.04739e-05	4.37215
	qEA-6A.2	AX-109974589	6A	182604296	0.000148889	3.81088
	qEA-6A.3	AX-110931567	6A	196819052	2.89764e-05	4.66343
	qEA-6B	AX-108924932	6B	27783534	0.000748898	2.99014
Maximum Resistance	qMR-1A	AX-111015470	1A	29787383	0.000888672	3.14728
	qMR-2D.1	AX-94393403	2D	80820394	0.000712029	3.26746
	qMR-2D.2	AX-110872666	2D	143234332	0.000109288	4.30224
		AX-108814021	2D	156140885	0.000184982	4.00851
		AX-109455709	2D	160826799	0.000184982	4.00851
		AX-110219513	2D	160838611	0.00028915	3.76107
		AX-108820900	2D	170473270	0.000181893	4.01787
		AX-110977542	2D	175283182	0.00035001	3.65581
	qMR-2D.3	AX-110426295	2D	282918785	0.000593183	3.36686
	qMR-3D.1	AX-110928411	3D	37736961	0.00031747	3.70954
		AX-108852641	3D	43382936	0.000802147	3.20277
		AX-108762281	3D	45536948	0.000692192	3.28281
	qMR-3D.2	AX-110000775	3D	384658874	0.000286409	3.76633
	qMR-3D.3	AX-109999625	3D	464166622	0.000942886	3.11525
	qMR-5B.1	AX-111487952	5B	546266494	0.000914654	3.13169
	qMR-5B.2	AX-110914955	5B	599617983	0.000522763	3.43583
		AX-111090273	5B	600055829	0.000743431	3.24401
	qMR-5D	AX-111198874	5D	447105430	0.000914654	3.13169
	qMR-6A.1	AX-111041695	6A	148524505	1.06073e-05	5.6306
		AX-110936625	6A	158068188	3.67963e-05	4.917
	qMR-6A.2	AX-109974589	6A	182604296	0.000290018	3.75942
		AX-110931567	6A	196819052	1.63269e-05	5.38188
a Physical position of the SNP in the reference genome;
b Phenotypic variation explained by the identified SNP

## Sheet: Table S2
Table S2. The QTL and significant SNPs identified by GWAS for grain yield-related traits.
Trait	QTL	SNP	Chromosome	Position (bp)a	P value	PVE (%)b
Thousand-Grain Weight	qTGW-1A	AX-110673287	1A	533671394	0.000959195	0.472846
	qTGW-5A	AX-95177077	5A	465541364	0.000807398	0.188783
	qTGW-5B	AX-108958865	5B	418509439	0.000329947	1.89781
		AX-110576628	5B	420011554	0.000329947	2.63349
		AX-108827033	5B	422218746	0.000800551	0.606565
		AX-111672485	5B	422501097	0.000800551	0.588672
		AX-111030246	5B	429778218	0.00042346	2.73666
		AX-182133443	5B	430465990	0.000807398	1.51949
		AX-109293245	5B	430504352	0.000807398	1.11353
	qTGW-5D.1	AX-111917292	5D	38931819	0.00018693	0.462639
		AX-109124553	5D	40348441	0.000294559	0.194609
	qTGW-5D.2	AX-108735670	5D	362882395	0.00042346	2.09675
Grain Length	qGL-4B	AX-111057902	4B	652373508	0.000774606	5.54574
Grain Width	qGW-1A	AX-109958813	1A	580577992	0.000980396	5.76139
		AX-89759492	1A	580961021	0.000132675	7.83738
	qGW-2D	AX-111341034	2D	545532570	0.000837	5.92236
		AX-109351097	2D	547162284	0.000837	5.92236
	qGW-5A	AX-95213349	5A	685434007	0.000100308	8.1342
	qGW-5B	AX-108958865	5B	418509439	0.000301541	6.97499
		AX-110576628	5B	420011554	0.000301541	6.97499
		AX-108827033	5B	422218746	0.000234657	7.23696
		AX-111672485	5B	422501097	0.000234657	7.23696
		AX-111030246	5B	429778218	0.000482783	6.4869
	qGW-5D	AX-108735670	5D	362882395	0.000482783	6.4869
	qGW-7D	AX-109287932	7D	570304273	0.000119147	7.95135
		AX-110498045	7D	570455731	0.000119147	7.95135
a Physical position of the SNP in the reference genome;
b Phenotypic variation explained by the identified SNP
